# Supplementary material for: Status of health care waste management plans and practices in public health care facilities in Gauteng Province, South Africa
Source: BMC Public Health. 2023 Feb 6;23:246. doi: 10.1186/s12889-023-15133-9 (PMC9901131; doi:10.1186/s12889-023-15133-9)
Supplement: Supplementary file 1 — Additional file 1: Table S1. Options for variables identified in the study. [file 12889_2023_15133_MOESM1_ESM.xlsx]

## Sheet: Title & Legend
			Title of the Manuscript:Status of health care waste management plans and practices in public health care facilities in Gauteng Province, South Africa
			Authors:Tumisang Ramodipa 1*, Koos Engelbrecht 1, Ingrid Mokgobu 1 and Daniel Mmereki 2
			Affiliations of authors: 1 Department of Environmental Health, Tshwane University of Technology, Pretoria 0183, South Africa 2 Faculty of Health Sciences, School of Public Health, University of Witwatersrand, Johannesburg 2193, South Africa
			Email addresses of the corresponding author:tumiseroka@gmail.com
			Table S1. Options for variables identified in the study
Variable Name	Type	Variable Label/Description	Options/Choices
Gender		1.1 Gender?	Male=1 | Female=2
Edu		1.2 Highest level of education completed?	Matriculation pass=1 | Post Matric Diploma=2 | Post Matric=3 Degree= |Postgraduate=4 |Other (specify)=5
Edu_Other		1.2 Other (specify)	Open
Position		1.3 What is your position in the HCF (job title)?	Environmental Health Practitioner=1 | Infection Control Nurse=2 | Health Care Waste Officer=3 | Occupational Health & Safety Nurse=4 | Nursing Manager=5 | Other (specify)=6
Position_Other		1.3 Other (specify)	Open
District		1.4 In which district is your HCF?	Ekurhuleni District=1 | Johannesburg District=2 | Sedibeng District=3 | Tshwane District=4 | West r& District=5
Type		1.5 Indicate the type of your HCF?	Tertiary Hospital=1 | Regional Hospital=2 | District Hospital=3 | Community Health Centre=4 | Maternity & obstetrics Unit=5 | Forensic & pathology services=6 | Academic Hospitals
Training		1.6 Have you received training about Health Care Waste (HCW) Management?	Yes=1 | No=2
Familiar_HCWM_Regs		1.7. Are you familiar with Gauteng HCW Management Regulations, 2004?	Yes=1 | No=2
Type_HCW		2.1.What type of HCW HCW does your facility generate?	Pathological=1 |sharps =2 |cytotoxic waste =3 |pharamceutical waste =4 |Infectious waste =5 |Radioactive waste =6 |General waste=7 |Chemical waste =8 |
Responsible_HCW		2.2. In your opinion who ultimately takes resposnisbility for HCW at your HCF?	Environmental Health Practitioner=1 | Infection Control Nurse=2 | Health Care Waste Officer=3 | Occupational Health & Safety Nurse=4 | Nursing Manager=5 | Other (specify)=6
Kg_HCW_Day		2.3. How much HCW does your HCF produce in a day?	Less than 10kg =1 |11 to 20kg =2 |more than 20kg =3
HCWMP		2.4. Does your HCF have a HCWMP in place	yes =A | No = 2
Revert_HCWMP		2.5. How often do you revert back to HCWMP when operational decisions have to be made regarding HCW	Always =1 |Occasionallany =2 |Never =3
HCWMP_necessary_tool		2.6. Do you think the current HCWMP is a necessary tool that promote the mnanagement of HCW in your HCF	Yes=1 | No=2
Guiding_doc		2.7.Name the guiding document/s used as refererals to develop the HCWMP	open
HCW_committee		2.8. Has an intergrated HCW committee been appointed at your HCF?	Yes =A | No = 2 | uncertain =3
		2.9.Please give detail to which professions does the intergrated HCW committee members belongs?
Profession_member_1		2.9.A. Member 1	open
Profession_member_2		2.9.B.Member 2	open
Profession_member_3		2.9.C.Member 3	open
Profession_member_4		2.9.D.Member 4	open
Profession_member_5		2.9.E.Member 5	open
Profession_member_6		2.9.F.Member 6	open
Profession_member_7		2.9.G.Member 7	open
Profession_member_8		2.9.H. Member 8	open
		2.10. Do the job desrcribtions of the intergrated HCW committee members include the management of HCW?
Descr_member_1		2.10. A.Member 1	Yes =A | No = 2 | uncertain =3
Descr_member_2		2.10.B. Member 2	Yes =A | No = 2 | uncertain =3
Descr_member_3		2.10.C. Member 3	Yes =A | No = 2 | uncertain =3
Descr_member _4		2.10.D. Member 4	Yes =A | No = 2 | uncertain =3
Descr_member_5		2.10.E. Member 5	Yes =A | No = 2 | uncertain =3
Descr_member_6		2.10.F. Member 6	Yes =A | No = 2 | uncertain =3
Descr_member_7		2.10.G.Member 7	Yes =A | No = 2 | uncertain =3
Descr_member_8		2.10.H.Member 8	Yes =A | No = 2 | uncertain =3
		2.11. Have the intergrated HCW committee members received training?
Train_member_1		2.11.A.Member 1	Yes =A | No = 2 | uncertain =3
Train_member_2		2.11.B. Member 2	Yes =A | No = 2 | uncertain =3
Train_member_3		2.11.C. Member 3	Yes =A | No = 2 | uncertain =3
Train_member_4		2.11.D. Member 4	Yes =A | No = 2 | uncertain =3
Train_member_5		2.11.E.Member 5	Yes =A | No = 2 | uncertain =3
Train_member_6		2.11.F.Member 6	Yes =A | No = 2 | uncertain =3
Train_member_7		2.11.G.Member 7	Yes =A | No = 2 | uncertain =3
Train_member_8		2.11.H. Member 8	Yes =A | No = 2 | uncertain =3
Type_training		2.12. If answered YES to 2.11, please explain what type of training was received?	open
		2.13. How does the HCWMP gives direction to internal collection, transportation & storage of the following?
Pathological		2.13.A. Pathological/ Anatomical waste:	open
Sharps		2.13.B. Sharps (yellow container):	open
Cytotoxic		2.13.C. Cytotoxic waste:	open
Pharmaceutical		2.13.D.Pharmaceutical waste (green container):	open
Infectious		2.13.E. Infectious waste (red bag):	open
Radioactive		2.13.F.Radioactive waste:	open
General		2.13.G.General waste:	open
Chemical		2.13.H.Chemical waste:	open
Person_collection		2.14. Is there a designated person/s resposnsible for HCW collection & storage within the HCF?	Yes =A | No = 2 | uncertain =3
Person_HCW_collection		2.15. Have the designated person/s resposnsible for collection & storage of HCW received any training?	Yes =A | No = 2 | uncertain =3
Person_training		2.16. If answered YES to 2.15, please explain the type of training received	open
Type_of_appointment		2.17. What is the designated person been appointed as?	open
Employment_type		2.18. What type of employment is it?	Full time=1 |b Part time=2 | Contractor =3 |
Employment_other		2.18. Other	Open
		2.19. Does your HCWMP deal with the following?
Reduc_HCW		2.19. A. Reduction of generation rate of HCW	Yes =A | No = 2 | uncertain =3
Prom_segreg		2.19.B. Promote better segregation	Yes =A | No = 2 | uncertain =3
Enc_train		2.19.C. Encourage staff training	Yes =A | No = 2 | uncertain =3
Facil_store		2.19.D. Facilitate proper storage	Yes =A | No = 2 | uncertain =3
Ensure_goods		2.19.E. Ensure procurement of goods	Yes =A | No = 2 | uncertain =3
Prov_transpo		2.19.F.Provision of effective transporatation	Yes =A | No = 2 | uncertain =3
Ensure_treat		2.19.G.Ensure effective treatment & disposal
Documentation_control		2.20 Is there a system that ensure retrievability & accessibility (DOCUMENT CONTROL) OF hcw DOCUMENTATION?	Yes =A | No = 2 | uncertain =3
Emergency_conditions		2.21 Does the HCWMP make provision for emergency conditions e.g. shortage of consumables	open
Shortfalls_budget		22. How does your HCF adress HCW shortfalls that may need budget?	open
Hazards_risks		3.1. Does the HCWMP include health & safety hazards & risks from HCWpoint of generation until it leaves your facility?	Yes=1 | No=2
Reporting_injuries		3.2. Is there a procedure in place for reporting of injuries related to HCW?	Yes =A | No = 2 | uncertain =3
H&S measures		3.3. Do you review the effectiveness of the health & safety measures?	Yes =A | No = 2 | uncertain =3
Frequency_H&S		3.4. If answered Yes at 3.3 indicate the revision frequency of the health & safety measures?	Yes =A | No = 2 | uncertain =3
		3.5. Indicate if the following aspects are compiled with regarding Health Care Risk Waste (HCRW) management at your HCF?
H&S		3.5.A. Health & safety	Yes =A | No = 2 | uncertain =3
App_H&S_rep		3.5.B. Appointment of Health & safety representatives	Yes =A | No = 2 | uncertain =3
Train_H&S_rep		3.5.C. Training of health & safety representatives	Yes =A | No = 2 | uncertain =3
Induc_H&S_rep		3.5.D.Induction training of workers	Yes =A | No = 2 | uncertain =3
Disaster_plan		3.5.E.Disaster/Emergency plan	Yes =A | No = 2 | uncertain =3
Risk_asess		3.5.F.Health risk asessments conducted	Yes =A | No = 2 | uncertain =3
		3.6.Please indicate the extent to which the following statements listed below are considered a priority at your HCF?
Cond_inspec		3.6.1. conducting inspections	Lower priority= 1 | High priority
Feedback		3.6.2. Feedback regarding inspection findings	Lower priority= 1 | High priority
Educ		3.6.3.Education & providing information	Lower priority= 1 | High priority
		4.1. What is your underst&ing of the following environmental principles which are applicable to HCW management at your HCF?
Polluter_pays		4.1.A. The polluter pays principle:
Green_proc		4.1.B. The principle of green procurement:
Precautionary		4.1.C. The precautionery principle:
Duty_care		4.1.D. Duty of care:
Cradle_grave		4.1.E. Cradle to grave principles:
Activities_cradle		4.2. Which of the following activities are seen as part of the "cradle to grave"principles? (You can circle more than one box)	Generation at source level =1 | Collection from source to storage area =2 |Storage facility =3 | Transportation=4 | Treatment =5
Environ_risks		4.3. Indicate four environmental risks applicable to your HCF?	Availability of electricity =1 |Global warming =2 | Chemical pollution =3 |Radioactive pollution =4 |Availability of clean water =5 | Toxic metals in the environment =6 |Water pollution =7
water_samples		4.4. How often does the HCF take samples of the effluent water?	monthly =1 | quaterly =2 | Bi-annually =3 |Annually =4 |Never =5 | Unkown =6
Management_systems		4.5. Is the management of HCRW part of a formal managemnt system?	Yes =A | No = 2 | uncertain =3
Role_systems		4.6. If answered Yes to 4.5, what is the role of the management system within your HCF?	Open
		4.7. Are there any formal conservation (saving) strategies for the following?
Saving_elec		4.7.A. Saving electricity	Yes =A | No = 2 | uncertain =3
Saving_warter		4.7.B. Saving water	Yes =A | No = 2 | uncertain =3
Decrease_HCW		4.7.C. Decrease of HCW	Yes =A | No = 2 | uncertain =3
Recycling		4.7.D. Recycling of paper/plastic/cardboard	Yes =A | No = 2 | uncertain =3
		4.8. If answered Yes to 4.7, please give detail of the strategies:
Detail_elect		4.8.A.Electricity	open
Detail_water		4.8.B. Water	open
Detail_HCW		4.8.C. Decrease of HCW	open
Detail_recycling		4.8.D. Recycling of paper/plastic/cardboard	open
Serv_provider		4.9. Does your HCF have a HCRW Service provider?	Yes =A | No = 2
		4.10 If answered Yes to question 4.9, is the service provider in compliance with the following lisceneces?	Yes =A | No = 2 | uncertain =3
Transporter_lisc		4.10.A. Hazardous waste transporter liscenece from Gauteng Department of Agriculture & Rural Development	Yes =A | No = 2
Transfer_lisc		4.10.B. Transfer facility liscence from Gauteng Department of Agriculture & Rural Development	Yes =A | No = 2
Treatment_lisc		4.10.C. Waste treatment liscence from Gauteng Department of Agriculture & Rural Development	Yes =A | No = 2
Emission_lisc		4.10.D. Air emission liscence from local municipality	Yes =A | No = 2
Comm_partici		5.1. s the HCF involved in community participation projects with regards to recycling any HCW?	Yes =A | No = 2 | uncertain =3
		5.2 If answered Yes to 5.1, which HCW is being recycled?
Office_paper		5.2.A. Office paper	Yes =A | No = 2
Glass		5.2.B. Glass	Yes =A | No = 2
Plastic		5.2.C. Plastic	Yes =A | No = 2
Aluminium_cans		5.2.D. Aluminium cans	Yes =A | No = 2
Newspaper		5.2.E. Newspaper/ Magazines	Yes =A | No = 2
Waste_reclaim		5.3. Does the HCF recognise the waste reclaimers	Yes =A | No = 2 | uncertain =3
Reclaim_training		5.4. If answered Yes to 5.3, has the waste reclaimers recievd any training?	Yes =A | No = 2 | uncertain =3
HCRW_home		5.5. How does your HCF manage HCRW issued by your HCF that is generated from home?	open
Gorv_org		5.6. In your opinion, which governmental organisation should ensure HCW is managed within the HCF?	National Department of Health =1 | Gauteng Department of Agriculture & Rural Development =2 |Department of Environment Affairs =3 |Metros/ Municipality =4 |Gauteng Department of Health =5

## Sheet: Data Entry
Gender	Edu	Edu_Other	Position	Position_Other		District	Type	Training	Familiar_HCWM_Regs	Type_HCW	Type_HCW_Pathological	Type_HCW_Sharps	Type_HCW_cytotoxic-waste	Type_HCW_pharamceutical-waste	Type_HCW_Infectious-waste	Type_HCW_Radioactive-waste	Type_HCW_General-waste	Type_HCW_Chemical-waste	Responsible_HCW	Responsible_HCW_Environmental-HP	Responsible_HCW_InControl-Nurse	Responsible_HCW_HCW-Officer	Responsible_HCW_OHS-Nurse	Responsible_HCW_Nursing-Manager	Responsible_HCW_Other	Kg_HCW_Day	HCWMP	Revert_HCWMP	HCWMP_necessary_tool	Guiding_doc	HCW_committee	Profession_ member_1	profession_member_2	profession_member_3	Profession_member_4	Profession_member_5	Profession_member_6	Profession_member_7	Profession_member_8	Descr_member_1	Descr_member_2	Descr_member_3	Descr_member_4	Descr_member_5	Descr_member_6	Descr_membe_ 7	Descr_member_8	Train_member_1	Train_member_2
2	3		1			2	3	1	1	1,2,4,5,7,8	1	2		4	5		7	8	1,2,3	1	2	3				2	1	2	1	waste management Act,Environmental Act,cradle to grave principle,Gauteng province waste management,SOP,Nationalcore standard	2
2	2		2			4	4	1	1	1,2,4,5,7,8	1	2		4	5		7	8	2		2					2	2
2	3		2			2	2	1	1	1,2,3,4,5,6,7,8	1	2	3	4	5	6	7	8	6						6	3	1	2	1	health care waste regulation	2
2	1		1			2	3	1	1	1,2,4,5,7	1	2		4	5		7		1	1						3	1	2	2	NEMA, OHS Act, National Helath Act	2
1	3		2			2	4	1	1	1,2,4,5,7,8	1	2		4	5		7	8	2		2					2	2
2	3		5			2	3	1	1	1,2,4,5,7,8	1	2		4	5		7	8	5					5		3	1	2	1	health care waste policies and legislation	2
2	5	certificate	2			2	2	1	1	1,2,4,5,7	1	2		4	5		7		1	1						3	1	1	1	Occupational health and safety Act 85 of 1993 National Management Waste Act	2
1	3		1			2	2	1	1	1,2,3,4,5,6,7,8	1	2	3	4	5	6	7	8	1	1						3	1	2	1	1	2
2	1		5			2	5	1	1	1,2,4,7	1	2		4			7		1,2,3,4,5	1	2	3	4	5		3	1	2	1	Geo-zone guiding manual, SOP, Health care waste regulation. Code of practice, circulars	1	nursing manager	professional nurses	Environmentalist						1	2	1						1	1
2	3		1			2	7	1	1	1,2,3,4,5,6,7	1	2	3	4	5	6	7		1	1						3	1	2	1	OHS Act, National Health Act, NEMA, NEMWA	2
2	2		2.4			2	4	1	1	1,2,4,6	1	2		4		6			5					5		3	2
2	3		1			1	3	1	1	1,2,4,5,6,7,8	1	2		4	5	6	7	8	1	1						3	1	2	1	Occupational health and safety Act 85 of 1993 Gauteng Health Care Waste Mnagement Regulation Infection Prevention and Control principles	1	Infection prevention and Control coordinator	OHS nurse	Quality Assurance coordinator	Pharmacy manager	Radiology head	skills and development	nursing manager	Environmental health officers	1	1	2	2	2	2	2	1	1	1
2	2		6	health care waste officer/infection prevention and control/ OHS Nurse		1	4	2	1	1,2,4,5,7	1	2		4	5		7		3			3				2	1	2	1	OHS Act	2
2	3		1			1	2	1	1	1,2,4,5,7,8	1	2		4	5		7	8	1,2,3	1	2	3				3	1	1	1	Gauteng Health Care Waste Management Regulation	2
2	3		1			1	1	1	1	1,2,4,5,7	1	2		4	5		7		1	1						2	1	2	1	Gauteng Health Care Waste Management Regulation	2
2	3		1			1	2	1	1	1,2,4,5,6,7	1	2		4	5	6	7		1	1						3	1	2	1	Gauteng Health Care Waste Management Regulation, NEMWA	3
2	4		1			1	2	1	1	1,2,4,5,7	1	2		4	5		7		1,2,3,4	1	2	3	4			3	1	2	1	Gauteng Health Care Waste managemnt regulation	1	General assistant, Doctors, Nursing manager, food service, infection prevention and control, phyiotherapy, speech and audiology, environmental health	1	1	1	1	1	1	1	1	1	1	1	1	1	1	1	1	1
2	3		1			1	2	1	1	1,2,4,5,7,8	1	2		4	5		7	8	1	1						3	1	3	2	Gauteng Health Care Waste Regulation	3
2	4		1			3	3	1	1	1,2,4,5,7,8	1	2		4	5		7	8	1	1						3	1	1	1	Gauteng health care waste regulation	2
2	2		1			3	3	1	1	1,2,4,5,6,7,8	1	2		4	5	6	7	8	1,2,3	1	2	3				2	1	1	1	legislation, world health organization guidance and policies	1	EHP	Infection prevention and control nurse	Health care risk waste officer	Cleaner	Quality assurance	Nursing operational manager	Porters	Care takers	1	1	1	1	1	1	1	1	1	1
2	2		2			3	4	1	1	1,2,4,5,7,8	1	2		4	5		7	8	5					5		2	2
1	2		1			3	2	1	1	1,2,4,5,6,7,8	1	2		4	5	6	7	8	1,2,4	1	2		4			3	1	2	1	Gauteng health care waste regulation	2
1	5	certificate	6	Procurement Officer		4	3	1	1	1,2,4,5,7,8	1	2		4	5		7	8	6						6	3	2
2	3		1			4	2	1	1	1,2,4,5,7,8	1	2		4	5		7	8	1.3	1		3				3	1	2	1	Gauteng health care waste regulation	2
2	3		1			4	3	1	1	1,2,4,5,7	1	2		4	5		7		3			3				3	1	2	1	Environmetal management Wate Act, SANS 10248	1	Infection prevention and Control coordinator	OHS nurse	EHP	Quality Assurance	Operational manager nursing	Cleaning services	Procurement	Facility manager	1	1	1	1	1		2	3	1	1
1	2		2			4	3	1	1	1,2,4,7	1	2		4			7		1,2,3	1	2	3				3	2
1	2		3			4	7	1	1	1,2,3,4,5,6,7,8	1	2	3	4	5	6	7	8	1.3	1		3				3	1	2	1	Code of practice for health care waste,The national environmental managemnt waste asct No.59 of 2008	1	Health care waste officer	EHP	Infection prevention and contol nurse	Cleaning department	Admin and logistics	OHS nurse	Procurement		1	1	3	1	3	2	3		1	1
2	4		1			4	7	1	1	1,2,3,4,5,6,7,8	1	2	3	4	5	6	7	8	1	1						3	1	2	1	NEMWA, Gauteng Health care waste managemnent regulation	1	Chief pharmacy	Logistics	OHS nurse	Infection prevention and control nurse	Waste handlers	Financial management	EHP		1	1	1	1	1	1	3		1	1
2	3		1			4	1	1	1	1,2,3,4,5,6,7,8	1	2	3	4	5	6	7	8	1.3	1		3				3	1	2	1	National Enviornmental Mangement Act 107 of 1998,National Environmental Management: Waste Act 59 of 2008	2
2	2		3			4	1	1	1	1,2,4,5,7,8	1	2		4	5		7	8	3			3				3	1	1	1	Code of practice for health care waste,The national environmental managemnt act No.107 of 1998	1	HCW Officer-Professional nurse	Nursing service manager	Clinical manager	Procurement	Finance	Quality assurance	Infection Control	OHS nurse	1	1		1	1	1	1	1	1	1
2	3		2			4	3	1	1	1,2,34,5,6,7	1	2	3	4	5	6	7		1,2,3	1	2	3				3	1
2	2		3			5	3	1	1	1,2,4,5,7,8	1	2		4	5		7	8	1,3	1		3				3	1	2	1	National Health Act/ National Environmental Management Waste Act 2008/ Ntaional Environmental Management Act/ Road traffic Act/ Code of practice for health care waste
2	3		1			5	2	1	1	1,2,4,5,6,7,8	1	2		4	5	6	7	8	1,3	1		3				3	1	1	1	The NEMA Act of 2008, National waste strategy	2
2	3		1			5	3	1	1	1,2,3,4,5,6,8	1	2	3	4	5	6		8	5					5			3	2	2		2
[truncated: 95 more columns]
