# Supplementary material for: Status of health care waste management plans and practices in public health care facilities in Gauteng Province, South Africa
Source: BMC Public Health. 2023 Feb 6;23:246. doi: 10.1186/s12889-023-15133-9 (PMC9901131; doi:10.1186/s12889-023-15133-9)
Supplement: Supplementary file 2 — Additional file 2: Table S2. Variables and their description. [file 12889_2023_15133_MOESM2_ESM.xlsx]

## Sheet: Title & Legend
Title of the Manuscript:Status of health care waste management plans and practices in public health care facilities in Gauteng Province, South Africa
Authors:Tumisang Ramodipa 1*, Koos Engelbrecht 1, Ingrid Mokgobu 1and Daniel Mmereki 2
Affilliations of the authors:1 Department of Environmental Health, Tshwane Universitof Technology, Pretoria 0183, South Africa 2 Faculty of Health Sciences, School of Public Health, University of Witwatersrand, Johannesburg 2193, South Africa
email addresses of the corresponding author:tumiseroka@gmail.com
Table S2. Variables and their description
Variables	Type	Variable Label/Description	Options/Choices
Edu		1. Educational background	Medical Doctor=1 | Masters in Business Administration=2 | Health Sciences Post Degree=3 Health Sciences Degree= |Matriculation=4 |Other (specify)=5
Edu_other		1. Other (specify)	open
HCW_train		2. Have you recived any HCW management training?	yes|1 No=2
Typ_train		3. If answred yes to 2, please explain what kind of training was recived?	open
Familiar_reg		4. Are you familiar with Gauteng HCW Mnagemnt Regulation, 2004?	yes|1 No=2
Job_desc		5. Is managemnt of HCW included in your job describtion?	yes|1 No=2
HCW_day		6. How much HCW does your HCF produce in a day?	Less than 10kg=1 | 11 to 20kg=2 | more than 20kg=3 | uncertain =4
HCWMP		7.Does your HCF have a Health Care Waste Mnagemnt Plan (HCWMP) in place?	yes|1 No=2
Role_HCWMP		8. What is your role in the implementation of HCWMP?	open
HCWMP_tool		9. Do you think the current HCWMP is a necessary tool that promotes the managemnt of HCW in your facility?	yes|1 No=2
refer_HCWMP		10. How often do you refer back to the HCWMP when strategic decisions have to be made regarding HCW?	Always=1 | Occasionally=2 | Never=3
person_HCW		11. Is there a dedicated person appointed to manage HCW at your Health Care Facility (HCF)	yes|1 No=2
Job_title		12. If answered Yes to question 11, What is the job tittle of such person?	open
No		13. If anwrered No to question 11, what is the reason?	open
HCW_committee		14. Has an intergrated HCW committee been appointed at your HCF?	yes|1 No=2
Mem_1		15. Please give deatil to which professions does the intergrated HCW committee members belongs?	open
Mem_2		15. Please give deatil to which professions does the intergrated HCW committee members belongs?	open
Mem_3		15. Please give deatil to which professions does the intergrated HCW committee members belongs?	open
Mem_4		15. Please give deatil to which professions does the intergrated HCW committee members belongs?	open
Mem_5		15. Please give deatil to which professions does the intergrated HCW committee members belongs?	open
Mem_6		15. Please give deatil to which professions does the intergrated HCW committee members belongs?	open
Mem_7		15. Please give deatil to which professions does the intergrated HCW committee members belongs?	open
Mem_8		15. Please give deatil to which professions does the intergrated HCW committee members belongs?	open
Committee_meet		16. How often does the HCW committee meet?	After an Incident=1 | Bi annually =2 |Abbually (once a year) =3 | Every 2 years =4 |
Other_meet		16. Other (specify)_________________________	open
Job_mem_1		17. Do the job describtion of the intergrated HCW committee members include the managemnt of HCW?	yes|1 No=2 | uncertain =3
Job_mem-2		17. Do the job describtion of the intergrated HCW committee members include the managemnt of HCW?	yes|1 No=2 | uncertain =3
Job_mem-3		17. Do the job describtion of the intergrated HCW committee members include the managemnt of HCW?	yes|1 No=2 | uncertain =3
Job_mem-4		17. Do the job describtion of the intergrated HCW committee members include the managemnt of HCW?	yes|1 No=2 | uncertain =3
Job_mem-5		17. Do the job describtion of the intergrated HCW committee members include the managemnt of HCW?	yes|1 No=2 | uncertain =3
Job_mem-6		17. Do the job describtion of the intergrated HCW committee members include the managemnt of HCW?	yes|1 No=2 | uncertain =3
Job_mem-7		17. Do the job describtion of the intergrated HCW committee members include the managemnt of HCW?	yes|1 No=2 | uncertain =3
Rea_mem_1		18. If answered No to 17, what is the reason?	open
Rea_mem_2		18. If answered No to 17, what is the reason?	open
Rea_mem_3		18. If answered No to 17, what is the reason?	open
Rea_mem_4		18. If answered No to 17, what is the reason?	open
Rea_mem_5		18. If answered No to 17, what is the reason?	open
Rea_mem_6		18. If answered No to 17, what is the reason?	open
Rea_mem_7		18. If answered No to 17, what is the reason?	open
Con_ins		19. Please indicate the extent to which the following statements listed below are considered a priority at your HCF? A. Conducting inspections	Lower priority =1 | High priority =2
Feed_ins		19. Please indicate the extent to which the following statements listed below are considered a priority at your HCF? B. Feedback regarding inspection findings	Lower priority =1 | High priority =2
Edu_inf		19. Please indicate the extent to which the following statements listed below are considered a priority at your HCF? C. Education and providing information	Lower priority =1 | High priority =2
Env_liability		20. What are your responsibilities regarding the following legal requirements which are applicable to HCW? A. Environmnetal liablity	open
Cradle-grave		20. What are your responsibilities regarding the following legal requirements which are applicable to HCW? B. Cradle to grave	open
16_2		20. What are your responsibilities regarding the following legal requirements which are applicable to HCW? C. 16.2 Appointment	open
HCW_doc		21. Is ther a system that ensures retrievability and accessiblity of HCW documentation?	yes|1 No=2
exp_doc		22. If answered Yes to 21, please explain the system that ensures retrivability and accessibility of HCW documentation?	open
train-needs		23. Is there a system that is used to determine the training needs for officials 9 continuos development) of HCW	yes|1 No=2
HCW-train		24. Is training in place in your HCF?	yes|1 No=2 | uncertain =3
type_train		25. If answered Yes to 24, indicate what kind of training is given?	In- house training =1 | Paid consultants =2
reas_train		26. If answered No or Uncertain at 24, indicate which of the following reasons prevents your facility from providing training?	Budget constraints=1 | Staff turnover =2 | lack of commitment =3
other_reas		26. Other (Specify)	open
HCW_shortfalls		27. How does your HCF adress HCW shortfalls that may need budget?	open
H&S		28. Indicate if the following aspects are complied with regarding with regarding Healt Care Risk Waste (HCRW) management at your HCF? A. Health and safety policy	yes|1 No=2 | uncertain =3
H&S_rep		28. Indicate if the following aspects are complied with regarding with regarding Healt Care Risk Waste (HCRW) management at your HCF?B. Appointmnet of Health and safety representatives	yes|1 No=2 | uncertain =3
Training_H&s		28. Indicate if the following aspects are complied with regarding with regarding Healt Care Risk Waste (HCRW) management at your HCF? C. Training of health and safety representatives	yes|1 No=2 | uncertain =3
Induction		28. Indicate if the following aspects are complied with regarding with regarding Healt Care Risk Waste (HCRW) management at your HCF? D. Induction training of workers	yes|1 No=2 | uncertain =3
Disater_plan		28. Indicate if the following aspects are complied with regarding with regarding Healt Care Risk Waste (HCRW) management at your HCF? E. Disaster/ Emergency plan	yes|1 No=2 | uncertain =3
Assessment		28. Indicate if the following aspects are complied with regarding with regarding Healt Care Risk Waste (HCRW) management at your HCF? F. Health risk assesments conducted	yes|1 No=2 | uncertain =3
Gorv-org		29. In your opinion, which gorvenmental organisation is responsible to ensure HCW is managed within the HCF?	National Department of Health =1 | Gauteng Department of Agriculture & Rural Development =2 |Department of Environment Affairs =3 |Metros/ Municipality =4 |Gauteng Department of Health =5

## Sheet: Data entry
Edu	Edu_other	HCW_train	Typ_train	Familiar_reg	Job_desc	HCW_day	HCWMP	Role_HCWMP	HCWMP_tool	refer_HCWMP	person_HCW	Job_title	No	HCW_committee	Mem_1	Mem_2	Mem_3	Mem_4	Mem_5	Mem_6	Mem_7	Mem_8	Committee_meet	Other_meet	Job_mem_1	Job_mem-2	Job_mem_3	Job-mem_4	Job_mem_5	Job_mem_6	Job_mem_7	Job_mem_8	Rea_mem_1	Rea_mem_2	Rea_mem_3	Rea_mem_4	Rea_mem_5	Rea_mem_6	Rea_mem_7	Rea_mem_8	Con_ins	Feed_ins	Edu_inf	Env_liability	Cradle-grave	16_2	HCW_doc	exp_doc	train-needs
6	MPH and MPA (Master's programme in Public and Development Management0	1	Importance of HCW, waste segregation from managemnt, what is is and the effects and hazards	1	1	3	1	Ensure it is executed, hospital is hazard free	1	1	1	Nurse and EH and student EHP		1	Support- Security/ cleaners	Admin/ clerks	Nursing	Doctors	Alied workers				5	Monthly	1	1	1	2	1							Clinical manager is responsible- Lac of doctors					2	2	2	Environment is safe should there be e.g. chemicals that the CEO will be personally liable.	The word is commonly used but meaning is unknown	Health & safety	1	All copies are e-copied	1
6	Diploma in Nursing	1	Spectrum of managemnt of HCW	1	1	3	1	Developed the plan	1	1	2		I am currently the Acting manager	1	Nurse	Pharmacy	Procurement	Finance	Doctors				5	Monthly	1	3	3	3	3					Not part of their scope	Not part of their KPA	Not part of their KPA	Scope too broad				2	2	2		Manangement of HCW waste from the point of generation until the treatment and disposal		1	Labelled, index files and documents displayed on the board	1
4	Diploma in nUrsing B-Tech OHS	1	Categories of HCW, How to manage HCW in a facility and eeverything that has to do with its hazard and the OHS	1	2	2	1	Ensure that is completed and submitted to the relevant authorities	1	2	2		A team is managing HCW	2																											2	2	2	Eveyone is liable to take care of the environment	From generation till treatment	CEO appointment according to OHS Act	1	Files are accessible to all staff	1
3		1	HCW management training	2	2	3	1	Facilitated the process of ensuring that it is implemented and approval was granted	1	2	1	Nursing: Infection prevention and control		2																														The hospital should account when the environmnet is polluted	The hospital should take responsibility to ensure that waste is destroyed in accordance.	Appointmnet of the HCW officer in writing and signed by the CEO	1	Copies are made for logistics manager and waste collectors	1
6	B-Tech in nursing	1	4 CPD points training in HCW management	1	1	3	1	Oversee that it is developed and approved	1	1	1	EHP		1	OHS co-ordinator	EHP	Pharmacy	Nursing manager	Procurement	HCW collectors	cleaning services		5	Every quarter	1	1	3	1	3	1	1										2	2	2		A standard that ensures that waste managemnt takes place.		1	key stakeholders have e-copies and the master file is available at the file cabinet for all to acess	1
6	B-cur Nursing	1	4 hour training managers	1	1	3	1	Ensure that all is in order	1	2	1	EHP		1	Nursing manager	Waste collectors	Pharmacy manager	Infection Prevention and control	OHS nurse	EHP	Quality assurance		5	Quarter	1	1	3	1	1	1	1										2	2	2		Environment should be cared for		1		1
4	Diploma: Nursing, Degree: OHS and ISO 1400 and ISO 1800	1	Formal 4 hour training	1	2	4	1	Ensure that consumables are available and training is conducted	1	2	1	EHP		2																											2	2	2	Pollution affects other people from the community	What happens to our waste	CEO	1	Manual hard copies	1
4		1	Management of HCW	1	1	3	1	management role	1	2	1	OHS co-ordinator and EHP		2																											2	2	2	The CEO is liable for any pollution	The management of waste until the final stage of disposal	CEO	1	We file all documents	1
4		1	All training, managemnt and lower level training e.g the handling of HCW	2	2	2	1	ensure that the plan is developed	1	2	1	EHP		2																											2	2	2				1	A filling system	1
3		1	Management of HCW	1	1	2	2		1	1	1	Prof. Nurse		2																											2	2	2				1		1
1		1	Training by Geo-zone	1	1	3	1	As a manager, I have a role to oversee everything	1	1	1	EHP		2																											2	2	2				1	There are more than one person working with HCW, so acess to documents is always gurantteed	1
3		1	4 hour training managers	1	2	3	2	Implementation	1	1		Prof. Nurse and cleaner		2																											2	2	2	Those who pollute must be resposible for cost of damage	Taking care of the waste from point of generation until disposal		1	The documents are saved at reception	1
4		1	All the trainings, which include handling and the management of HCW in broad	1	2	4	1	development of the HCW plan to ensure proper segreagtion and recycling of general waste	1	1	1	EHP	1		1	Nursing manager	EHP	Pharmacy	supply chain	Clinical manager			5	Monthly	1	1	2	2	2	2											2	2	2	Management of waste to avoid any spillages	MAnangement of HCW waste from the point of generation until the treatment and disposal	The manager	1	Saved in accoradnce with the index	1
[truncated: 13 more columns]
